# Supplementary material for: Deciphering genotype-by-environment interaction of grass pea genotypes under rain-fed conditions and emphasizing the role of monthly rainfall
Source: BMC Plant Biol. 2024 Jun 15;24:559. doi: 10.1186/s12870-024-05256-5 (PMC11613730; doi:10.1186/s12870-024-05256-5)
Supplement: Supplementary file 2 — Supplementary Material 2. [file 12870_2024_5256_MOESM2_ESM.xlsx]

## Sheet: Agro-morph data in 12 Env
ENV	REP	GEN	DF	DM	PH	PP	SP	WY	DY	SY
E1	1	G1	99	151	99.3	21	3.3	32.5714	7.2381	1.8419
E1	1	G2	97	152	115.3	25	2.6	34.8571	5.42857	1.03238
E1	1	G3	101	152	101	24	3.3	28.4	7.90476	1.60952
E1	1	G4	98	154	99	16	2.3	21.8286	4.09524	1.00571
E1	1	G5	96	149	91.3	22	3.6	27.1429	8	1.72
E1	1	G6	96	152	85.5	12	2.3	25.1429	4	1.05905
E1	1	G7	99	151	83	13	2.3	24.9714	4.09524	1.01714
E1	1	G8	96	154	93	18	3.3	27.7143	8.19048	1.88952
E1	1	G9	96	151	111.3	19	2.6	32.5714	7.42857	1.52762
E1	1	G10	98	149	112.6	15	2.3	33.1429	7.42857	1.53333
E1	1	G11	96	149	106	15	2.6	29.7143	6.57143	1.63429
E1	1	G12	99	151	79.3	12	2.6	29.4286	5.71429	0.929524
E1	1	G13	97	153	85.3	17	3.3	41.4286	7.42857	1.75619
E1	1	G14	98	151	86.3	17	2.6	25.1429	5.33333	1.15238
E1	1	G15	99	152	92.6	18	3.6	23.4286	7.04762	1.67429
E1	1	G16	98	151	73	16	2.6	28.1714	4.38095	1.0781
E1	2	G1	98	149	85	19	2.6	26.5714	8.19048	1.90286
E1	2	G2	96	150	104.6	25	3.3	24	7.52381	1.38476
E1	2	G3	96	150	105	17	3.3	19.9429	7.2381	1.52
E1	2	G4	97	154	102.3	17	2.3	24.5714	4.7619	1.31619
E1	2	G5	99	151	97	18	3	23.4286	7.04762	1.57143
E1	2	G6	97	151	91.3	19	2.6	26.9714	3.52381	0.935238
E1	2	G7	96	151	90	14	2.3	23.7143	4	0.977143
E1	2	G8	99	152	101.6	13	2.3	32	5.71429	1.1581
E1	2	G9	101	153	100.6	18	2.6	34.8571	4.95238	1.14095
E1	2	G10	97	154	115	17	2.3	35.1429	7.61905	1.58476
E1	2	G11	99	152	87	19	3.3	27.1429	8.09524	1.58095
E1	2	G12	100	153	107	18	2.6	28.2857	5.52381	1.09333
E1	2	G13	97	149	92	20	3.3	34.8571	7.2381	1.85905
E1	2	G14	96	150	92	18	2.6	25.1429	7.04762	1.48952
E1	2	G15	97	149	81.3	13	2.6	18.4	7.80952	1.74286
E1	2	G16	97	153	81.6	13	2.6	30.2857	4.57143	1.13714
E1	3	G1	100	152	82	15	2.3	28	5.61905	1.20952
E1	3	G2	98	153	72.3	22	3	22	8.09524	1.5981
E1	3	G3	100	152	101	17	3	36.5714	5.2381	0.815238
E1	3	G4	101	149	99	19	3.3	20.2857	8.19048	1.84381
E1	3	G5	100	150	107	17	2.6	25.7143	7.52381	1.45714
E1	3	G6	98	150	73	11	2.3	23.8286	7.52381	1.48381
E1	3	G7	100	152	81.6	14	2.6	28.0571	5.2381	1.15238
E1	3	G8	101	150	72.3	16	3.3	23.1429	4.57143	1.30667
E1	3	G9	98	151	111	19	3.6	29.1429	7.14286	1.38857
E1	3	G10	97	150	111.6	17	3.6	25.1429	7.61905	1.70476
E1	3	G11	97	149	105	21	3.3	35.4286	7.61905	1.47048
E1	3	G12	96	152	89	13	2.6	25.7143	7.80952	1.46476
E1	3	G13	101	151	91.3	24	2.3	36.5714	6.57143	1.17905
E1	3	G14	96	149	91.3	14	2.3	23.4286	6	1.35619
E1	3	G15	98	150	102	22	2.6	20.2857	7.61905	1.70476
E1	3	G16	97	153	111.6	15	2.6	24	4.7619	1.11048
E2	1	G1	88	147	69	19.3333	4.33333	10.8571	6.68235	2.44706
E2	1	G2	88	148	71	14.6667	3.33333	14.2686	7.93176	2.73412
E2	1	G3	89	143	67	16	4	10.7314	6.14353	2.21647
E2	1	G4	90	145	65.6667	18.3333	4	14	6.24471	2.33176
E2	1	G5	89	145	74.3333	15	4.33333	12.7029	6.71059	2.35059
E2	1	G6	90	145	78	17.3333	4	14.96	7.49647	2.94588
E2	1	G7	90	146	72	16.3333	4	13.5029	6.81412	2.57412
E2	1	G8	90	148	76.3333	16	4	13.8	5.26353	2.80941
E2	1	G9	91	147	94.3333	17.6667	3.66667	12.4743	7.75765	2.59529
E2	1	G10	95	148	78	14.6667	4	11.2971	8.39059	2.98353
E2	1	G11	91	148	79.6667	19	3	13	8.02824	2.96941
E2	1	G12	94	149	75.6667	15.3333	4.33333	11.9257	7.54824	2.80235
E2	1	G13	94	149	85.3333	16	3.66667	12.7429	9.01647	3.08
E2	1	G14	95	147	70.3333	17.3333	3.66667	13.1257	7.50353	2.73882
E2	1	G15	95	146	67.6667	16.3333	3	12.0686	6.54353	2.39059
E2	1	G16	94	146	76.3333	16	3.33333	9.35429	6.38588	1.96235
E2	2	G1	90	147	70	15.6667	4	14.0229	6.78118	2.13882
E2	2	G2	94	150	79.6667	17.3333	3.33333	13.0571	7.87765	2.51765
E2	2	G3	89	146	76.6667	17.6667	3.33333	16.0914	6.68706	2.19059
E2	2	G4	90	147	66.3333	17	3.66667	10.3886	6.64235	2.34353
E2	2	G5	89	149	72	14.3333	3.33333	14.1257	6.82824	2.52941
E2	2	G6	93	146	72.6667	15.6667	4	10.9371	6.94588	2.24941
E2	2	G7	92	146	74.3333	18	3.66667	14	6.21882	2.23529
E2	2	G8	92	148	80	18.3333	3.66667	12.1257	6.71294	2.25176
E2	2	G9	95	147	99.3333	16.3333	3	13.6971	7.92235	2.64471
E2	2	G10	95	148	85.3333	19	4	13.9257	8.03059	2.77412
E2	2	G11	95	146	96	15.6667	3.66667	14.0343	7.38118	2.41176
E2	2	G12	94	145	70	16	3	15.2629	6.50824	2.30588
E2	2	G13	95	150	60.6667	15.3333	3.66667	13.28	7.16941	1.94824
E2	2	G14	95	148	76.6667	19	3.66667	12.9714	8.88471	2.22588
E2	2	G15	95	147	65.3333	16.6667	3.66667	12.0286	6.67059	2.13882
E2	2	G16	92	147	83.3333	17.3333	4	12.4286	6.92471	2.32
E2	3	G1	89	146	65.3333	19	4	12.64	6.34824	2.18588
E2	3	G2	94	145	91.3333	18	3	14.6286	5.74118	2.58588
E2	3	G3	89	146	67.6667	18	3.33333	14.3829	4.33412	1.54353
E2	3	G4	89	145	73.6667	19	3.33333	14.4571	5.93647	2.06353
E2	3	G5	91	144	70.6667	15.3333	3.66667	12.5886	6.60941	2.39529
E2	3	G6	89	146	76.6667	19	3.66667	14.9371	6.58353	2.34588
E2	3	G7	90	149	76.3333	16.6667	3.66667	12.6857	6.25176	2.11059
E2	3	G8	89	148	80.6667	15.6667	3.66667	14.6286	6.20471	2.30118
E2	3	G9	90	146	83.3333	17	3.66667	13.8286	5.50588	1.80706
E2	3	G10	93	148	86.6667	15.3333	4	14.2857	7.07765	2.42353
E2	3	G11	91	147	66.3333	19.6667	2.66667	14.56	6.85176	2.54824
E2	3	G12	95	150	77.3333	19.3333	3.33333	13.6114	6.97176	2.18118
E2	3	G13	94	147	76.3333	17.6667	4	13.5829	7.04235	2.52471
E2	3	G14	95	149	68.3333	15.6667	3.66667	13.3486	5.29412	2.04706
E2	3	G15	95	148	68.6667	15.6667	3.33333	12.5943	6.16235	2.03765
E2	3	G16	92	145	83	18	3.66667	13.8629	6.36941	2.34824
E3	1	G1	68	104	32	10.6667	3.66667	8.31294	3.93135	1.37493
E3	1	G2	71	109	42.3333	11	3	9.16643	4.03755	1.36545
E3	1	G3	70	104	40.3333	10	3.66667	7.92034	3.4743	1.16822
E3	1	G4	68	105	41	12.6667	3.33333	8.99004	3.6924	1.38631
E3	1	G5	66	104	37	12.3333	3.33333	8.80797	3.56533	1.37114
E3	1	G6	68	105	40.6667	10.6667	3	7.96017	3.50844	1.1739
E3	1	G7	69	104	44.6667	9.66667	2.66667	8.35277	3.40793	1.22511
E3	1	G8	66	103	43	9.66667	3.66667	10.8506	3.38896	1.35027
E3	1	G9	66	105	48.3333	10	3.66667	7.90327	4.01669	1.48303
E3	1	G10	70	105	49	10.6667	2.66667	12.074	4.2234	1.55888
E3	1	G11	70	107	51.3333	9	3	8.29018	3.65257	1.18718
E3	1	G12	69	109	50	9.33333	3.33333	11.0498	5.25318	1.21752
E3	1	G13	71	108	53.3333	12.6667	4	9.47368	4.72976	1.43562
E3	1	G14	71	109	49	12.3333	3.33333	11.5733	3.91428	1.29528
E3	1	G15	74	110	50	9.66667	2.66667	9.02987	5.04457	1.27252
E3	1	G16	73	111	44	11	3	7.9431	3.1557	1.21942
E3	2	G1	66	105	44	10	3.33333	7.63016	3.32828	1.19666
E3	2	G2	75	108	48.3333	8.66667	2.66667	9.93457	3.50844	1.15873
E3	2	G3	70	105	47.3333	9.66667	3.33333	10.5434	3.19932	1.32183
E3	2	G4	68	105	34.3333	9.66667	3.66667	9.26885	3.12346	1.19097
E3	2	G5	68	105	48.3333	9	3	7.4367	2.97743	1.34269
E3	2	G6	70	106	47.3333	9	3.33333	7.56188	2.11455	0.758581
E3	2	G7	71	105	44	9.33333	2.66667	10.2475	2.54314	1.00322
E3	2	G8	68	104	41.3333	10.6667	3.33333	8.0569	3.33965	1.16442
E3	2	G9	68	106	41	9.33333	3.33333	8.09673	2.92623	0.993742
E3	2	G10	70	105	44.3333	9	3.33333	10.7198	3.37	1.19287
E3	2	G11	73	106	44.3333	8.33333	3	9.23471	3.3131	1.16253
E3	2	G12	72	107	40.6667	9.33333	2.66667	9.92888	3.43637	0.980467
E3	2	G13	71	109	40	10	3.33333	10.7994	3.22776	0.995638
E3	2	G14	70	109	44	9.33333	3	7.47653	3.2619	1.27442
E3	2	G15	72	110	39.6667	11	3.33333	10.0825	3.2638	1.21183
E3	2	G16	72	110	43.6667	8.33333	2.66667	8.85349	3.3131	1.08667
E3	3	G1	68	106	35.3333	10.6667	3.33333	10.0996	3.11018	1.09425
E3	3	G2	71	109	49	9.66667	3	11.2945	3.35862	1.19287
E3	3	G3	69	106	41	9	2.66667	7.75533	3.35672	1.21183
E3	3	G4	68	104	39.6667	8.66667	3.33333	10.7027	3.58809	1.24597
E3	3	G5	70	105	44.6667	10.3333	3	11.7895	3.41931	1.37872
E3	3	G6	71	105	38.6667	9.33333	3.33333	9.04125	3.29224	1.3351
E3	3	G7	72	106	43.6667	10.3333	3.66667	9.2404	3.5843	1.21752
E3	3	G8	72	105	43.6667	11	3.33333	12	2.71572	1.32562
E3	3	G9	71	107	43.6667	9.66667	3.33333	8.55192	3.34345	1.19287
E3	3	G10	74	105	50.3333	10.6667	3.33333	11.4822	3.35483	1.38251
E3	3	G11	72	107	48	10.3333	3.33333	11.9886	3.30931	1.36165
E3	3	G12	73	109	51	13	3	10.9758	3.45344	1.33131
E3	3	G13	73	108	52.3333	12	3.33333	11.6586	4.02617	1.19287
E3	3	G14	72	108	50	9.66667	3.66667	9.78094	3.68291	1.35596
E3	3	G15	73	111	41	13	3.33333	10.7539	3.77774	1.14167
E3	3	G16	71	110	48	11.6667	3.66667	7.8862	3.39465	1.16632
E4	1	G1	108	155	41	8.5	2.3	2.8	2.66667	0.96
E4	1	G2	110	156	56.5	13.5	2	6.13333	2.10667	0.257778
E4	1	G3	117	163	43.5	8.5	2	3.66667	1.32	0.395556
E4	1	G4	105	157	50.5	11	1.6	6.57333	1.36889	0.448889
E4	1	G5	112	164	49	5.5	2.5	2	1.56444	0.52
E4	1	G6	109	155	40	7.5	1.8	1.56	1.12	0.404444
E4	1	G7	113	158	27.5	11	2	3.36	0.955556	0.333333
E4	1	G8	112	161	51.5	12	2.6	4	1.78667	0.786667
E4	1	G9	115	168	43	10.5	1.6	12.1333	1.62222	0.675556
E4	1	G10	109	162	45	9.5	2.5	2.82667	1.73778	0.582222
E4	1	G11	110	157	49	11.5	2.6	4.66667	0.857778	0.306667
E4	1	G12	110	157	22	8.5	2.5	3.6	0.715556	2.17778
E4	1	G13	103	150	56.5	10	2.1	7.66667	2.85778	1.02667
E4	1	G14	115	160	41	13.5	2.3	5.46667	1.68444	0.551111
E4	1	G15	116	164	40	12	2.5	3.88	1.26667	0.386667
E4	1	G16	120	160	40.5	11	2.5	6.33333	1.91556	0.368889
E4	2	G1	110	159	53	7.5	3.3	8.33333	4.89778	1.48444
E4	2	G2	108	155	24	8	1.8	5.13333	1.32889	0.373333
E4	2	G3	119	167	35	7	2.8	1.32	0.333333	0.977778
E4	2	G4	112	162	37	11	2.6	1.53333	1.12889	0.391111
E4	2	G5	120	164	53	9.5	1.5	3.46667	1.54222	0.48
E4	2	G6	112	154	51	5	3.1	8.8	2.67556	0.853333
E4	2	G7	109	159	52.5	12	2.6	3.53333	0.595556	2.14222
E4	2	G8	112	158	48	10	4	6.98667	2.82222	0.768889
E4	2	G9	112	163	46	9.5	1.8	6.53333	2.66667	0.644444
E4	2	G10	109	161	39	8	1.5	2.13333	1.67556	0.502222
E4	2	G11	118	162	47	5	2.3	9	3.10667	1.05333
E4	2	G12	112	157	41	16.5	2.3	8.8	3.21778	1.13333
E4	2	G13	107	161	60.5	12	2.3	8.93333	3.83556	1.10667
E4	2	G14	116	165	41.5	10	2.6	7.8	3.29333	0.755556
E4	2	G15	115	168	52	11	2.8	13.52	3.78222	0.386667
E4	2	G16	117	163	27.5	9.5	2.5	2.33333	0.875556	2.08889
E4	3	G1	111	160	46.5	15	3	4.89333	4.4	1.2
E4	3	G2	115	164	49	12.5	2.6	13.24	3.69778	1.04889
E4	3	G3	120	167	57.5	8	2.8	9.86667	4.08889	1.16444
E4	3	G4	110	157	60	20	3.3	15	3.91556	1.38222
E4	3	G5	108	155	57.5	13	3.3	12.3333	4.23111	1.33778
E4	3	G6	108	153	33.5	9.5	2.1	14.9667	4.37778	1.2
E4	3	G7	112	158	55	11.5	2.5	13.8533	2.95111	0.817778
E4	3	G8	116	158	38	20.5	2.3	5.66667	2.18667	0.506667
E4	3	G9	120	166	59.5	12.5	3.1	21	4.34222	1.00889
E4	3	G10	115	162	53.5	13	2.6	4.72	2.43111	0.377778
E4	3	G11	110	158	43.5	12	2.5	5.66667	1.09778	0.395556
E4	3	G12	120	154	41.5	14	2.5	3.66667	2.42667	0.297778
E4	3	G13	111	164	44	13.5	2.1	5.46667	2.96667	0.551111
E4	3	G14	108	156	38	25.5	2	8.4	1.99556	0.293333
E4	3	G15	115	169	62.5	12	1.8	13.4667	3.56444	0.831111
E4	3	G16	120	161	52	16	2.1	8.53333	3.34222	0.822222
E5	1	G1	105	156	55	12	2.5	2.25	2.70588	0.767059
E5	1	G2	102	155	35	10.5	2.3	2.44571	1.73647	0.348235
E5	1	G3	98	151	29.3	8	2	2.74286	2.11765	0.437647
E5	1	G4	98	153	39	16	2.1	4.18857	3.29412	0.291765
E5	1	G5	103	151	44.6	13.5	1.8	4.14857	2.70588	0.268235
E5	1	G6	104	155	52.3	12	2.5	2.77714	2.81882	1.09176
E5	1	G7	101	151	62.3	14	2.6	3.54286	2.63059	0.682353
E5	1	G8	97	149	34.6	15	2.8	1.44	2.48	0.832941
E5	1	G9	101	158	48.5	20	3	3.82857	1.45412	0.531765
E5	1	G10	101	155	53	15	1.6	2.4	2.55529	0.837647
E5	1	G11	103	157	56.6	16	2.5	4.07429	3.02353	0.489412
E5	1	G12	103	157	60	12	2.2	0.377143	2.12235	0.522353
E5	1	G13	101	154	48.3	9	3	2.79429	2.23059	0.437647
E5	1	G14	101	156	39	8	1.8	3.28	3.16235	0.828235
E5	1	G15	100	155	40	16	2.2	1.22857	2.55765	0.682353
E5	1	G16	102	156	43	9	2.4	2.70286	2.44235	0.432941
E5	2	G1	106	152	53.6	13.5	2.1	5.17714	3.69882	1.30353
E5	2	G2	105	156	36.6	14	3	4.28	1.83529	0.442353
E5	2	G3	99	150	35.3	12	2.8	3.97714	2.92706	0.955294
E5	2	G4	100	156	39	10.5	1.8	2.36	0.442353	2.01412
E5	2	G5	102	159	36	11	2.6	2.27429	3.55765	1.13882
E5	2	G6	100	156	41.6	14	2.5	2.76	3.25647	0.988235
E5	2	G7	102	154	46.6	20	2.3	3.97143	3.77412	0.978824
E5	2	G8	96	151	44	22	2.4	2.94857	3.02118	0.814118
E5	2	G9	100	157	43	14	2.7	2.48571	2.55059	0.550588
E5	2	G10	103	155	35	16	2.5	2.94857	4.38588	1.75059
E5	2	G11	102	151	40.3	15	2	2.24571	4.37647	1.03059
E5	2	G12	98	155	40.6	13	2.6	2.54857	1.96235	0.658824
E5	2	G13	101	154	39.6	14	1.8	4.29714	2.52706	0.748235
E5	2	G14	100	154	53.3	17	2.4	3.64571	3.39294	0.658824
E5	2	G15	99	156	50.6	19	2.3	2.91429	2.36706	0.767059
E5	2	G16	103	155	43.3	15	2.6	1.45143	3.20471	0.912941
E5	3	G1	103	155	45.6	9	2.4	4.29714	2.96941	0.757647
E5	3	G2	102	157	53	8.5	3	3.99429	1.03529	0.531765
E5	3	G3	100	153	51	18	2.4	5.37143	3.23294	1.07765
E5	3	G4	101	148	39	20	2.4	3.96	3.88235	1.26588
E5	3	G5	101	158	39	15	2.2	2.62857	3.38824	1.03529
E5	3	G6	102	155	43	16	22.1	4.82857	4.65882	1.04471
E5	3	G7	102	156	45	19	2.7	5.04571	3.49412	0.804706
E5	3	G8	99	151	34.6	8	2.8	4.05714	5.88235	0.607059
E5	3	G9	99	156	53.6	17	1.9	4.34286	1.78353	0.705882
E5	3	G10	103	152	50.6	10.5	2.6	3.78286	4.08	4.08
E5	3	G11	100	150	49.6	13	2.4	3.78286	5.73647	1.65647
E5	3	G12	100	153	52	15	2.5	3.77143	6.31059	1.98118
E5	3	G13	101	155	52.6	11	2	3.56	4.76471	1.46353
E5	3	G14	101	153	60	15	2.4	5.65714	3.2	1.22353
E5	3	G15	100	156	54	15	2.3	4.34286	4.76471	1.35059
E5	3	G16	101	156	54	10	2.3	2.99429	3.19529	0.884706
E6	1	G1	103	136	37.7	8	2.1	0.714286	2.66824	0.811765
E6	1	G2	109	138	33.7	9	2.4	1.63429	3.44706	0.597647
E6	1	G3	104	140	35	7.5	2.3	1.50857	3.16471	0.555294
E6	1	G4	95	132	30.3	7	2.2	3.12	1.83529	0.298824
E6	1	G5	103	137	37.7	6	2.1	3.08571	0.315294	0.270588
E6	1	G6	106	134	40.7	8	2	3.78286	3.45176	0.315294
E6	1	G7	99	133	35.7	8.6	2.6	2.70286	3.16471	0.578824
E6	1	G8	92	132	40.7	6.5	2.8	1.40571	3.15765	0.675294
E6	1	G9	100	136	27	6	2	2.67429	2.64706	0.814118
E6	1	G10	108	139	41.7	7.5	2.9	3.03429	2.74588	0.842353
E6	1	G11	107	141	27.3	8	2.1	2.76	3.85412	0.621176
E6	1	G12	99	137	29	8.5	1.8	3.97143	3.62588	0.541176
E6	1	G13	97	136	37.3	10	2.4	2.94857	3.21647	0.392941
E6	1	G14	108	137	24.7	8	2.5	2.48571	2.64235	0.249412
E6	1	G15	104	138	28	7	2.1	2.94857	2.09412	0.635294
E6	1	G16	103	134	42	7.5	1.9	2.10857	3.34353	0.385882
E6	2	G1	105	135	42.7	8.5	2.4	2.57143	2.91529	0.567059
E6	2	G2	105	136	40.7	9.5	2.9	4.14857	3.16706	0.825882
E6	2	G3	99	146	40.7	7.5	1.8	2.34857	5.52941	0.785882
E6	2	G4	98	137	31.3	8	2.5	2.04	0.618824	0.802353
E6	2	G5	102	138	33.7	7	2.2	1.52571	3.41412	0.392941
E6	2	G6	104	146	33.3	7.5	2.4	3.77143	2.93176	0.541176
E6	2	G7	97	138	26.3	8	2.1	3.56	2.64235	0.628235
E6	2	G8	100	134	35.7	6	2.8	1.97143	2.21647	0.694118
E6	2	G9	104	137	38	6.5	3	3.12571	1.49176	0.743529
E6	2	G10	103	145	35	6.5	2.8	1.49143	2.61647	0.618824
E6	2	G11	107	144	34.7	7	2.2	1.95429	3.15765	0.771765
E6	2	G12	105	139	34	9.5	2.5	3.09143	3.35529	1.05882
E6	2	G13	101	133	30.3	9	2.3	3.12571	3.17647	0.995294
E6	2	G14	105	137	30.7	8.5	2.1	2.46857	3.11529	0.814118
E6	2	G15	104	135	38.3	8	2.7	2.93143	2.65412	0.621176
E6	2	G16	103	140	30.3	7	2.4	1.85143	3.21176	0.668235
E6	3	G1	105	132	31.3	7.5	2.8	1.97143	5.51765	0.778824
E6	3	G2	103	135	31.3	8	3	3.93714	3.88941	0.764706
E6	3	G3	98	139	24.7	8	2.1	1.94857	3.16471	0.767059
E6	3	G4	101	136	26.7	7.5	2.4	2.19429	2.59294	0.762353
E6	3	G5	104	140	35.3	7	2.3	1.50857	3.15529	0.282353
E6	3	G6	105	142	33.3	8	2.6	3.09143	4.36235	0.367059
E6	3	G7	100	135	26.3	10	2.4	1.97714	3.62824	0.550588
E6	3	G8	98	133	35.7	7	2.5	1.52571	3	0.832941
E6	3	G9	109	137	38	7.5	2.1	1.34286	1.79059	0.92
E6	3	G10	108	146	35	8	2.3	2.48571	3.11529	0.701176
E6	3	G11	108	143	34.7	8.5	2.4	2.08571	3.17882	0.705882
E6	3	G12	97	140	34	8	2.2	2.64571	4.28471	0.628235
E6	3	G13	105	132	30.3	10	3	5.17714	3.55294	0.630588
E6	3	G14	104	132	30.7	9	2.8	4.28	3.34824	0.734118
E6	3	G15	106	132	38.3	7.5	2	3.97714	3.17647	0.649412
E6	3	G16	105	138	30.3	10	2.5	2.36	3.10588	0.621176
E7	1	G1	120	152	48	55	3	1.6	0.79	1.5
E7	1	G2	118	153	52	32	2	1.44	1.04	2.5
E7	1	G3	122	157	50	35	2	3.02	0.62	2
E7	1	G4	119	154	48	51	4	2.21	2.61	2.5
E7	1	G5	123	153	30	60	3	2.52	1.05	1.7
E7	1	G6	120	149	35	70	4	1.8	0.29	1
E7	1	G7	119	154	35	50	3	3.1	1.07	3.5
E7	1	G8	123	150	60	40	5	4.14	1.12	3
E7	1	G9	124	142	50	60	4	2.41	1.08	3.5
E7	1	G10	125	146	35	30	4	2.58	0.81	3.5
E7	1	G11	123	145	60	50	5	3.58	1.24	2.5
E7	1	G12	122	142	45	60	4	2.24	0.68	3
E7	1	G13	125	143	40	30	3	3.06	0.81	2.85
E7	1	G14	127	142	40	40	3	3.35	3.23	3
E7	1	G15	128	145	40	70	4	2.56	1.36	2.5
E7	1	G16	126	146	45	50	3	2.5	0.7	1.95
E7	2	G1	117	149	40	30	3	4.3	1.2	2.5
E7	2	G2	122	151	70	40	3	7.88	1.32	4.5
E7	2	G3	120	152	35	50	3	2.84	0.51	2.5
E7	2	G4	123	149	40	60	4	2.11	0.96	1.5
E7	2	G5	125	148	40	50	3	2.03	1.97	3
E7	2	G6	124	147	40	45	5	1.87	1.09	2
E7	2	G7	117	150	50	42	4	2.54	2.4	2
E7	2	G8	125	145	50	36	3	4.63	1.35	3.5
E7	2	G9	126	156	50	41	4	4.35	1.2	4.25
E7	2	G10	127	147	50	58	5	2.81	1.5	4.9
E7	2	G11	128	148	50	52	6	1.9	1.45	2.85
E7	2	G12	125	147	55	48	3	2.17	0.84	3.5
E7	2	G13	123	145	52	45	5	2.54	1.66	3.1
E7	2	G14	126	149	43	50	4	2.9	2.34	2
E7	2	G15	125	147	45	55	3	3	1.67	1
E7	2	G16	127	149	40	60	2	3.02	1.1	1.75
E7	3	G1	122	148	44	30	5	2.64	1.95	4.5
E7	3	G2	123	152	55	42	4	2.47	1.67	3
E7	3	G3	125	149	60	55	5	4.97	0.57	3.5
E7	3	G4	120	147	45	41	5	3.33	1.58	3
E7	3	G5	126	149	40	36	6	2.7	1.19	3
E7	3	G6	123	146	45	54	5	1.92	0.59	1.5
E7	3	G7	125	145	45	42	3	2.9	0.83	3.5
E7	3	G8	127	147	55	51	3	5.1	0.7	2.5
E7	3	G9	128	150	45	58	3	1.93	1.45	4.5
E7	3	G10	129	52	48	51	3	2.7	1.66	5
E7	3	G11	131	142	40	60	3	2.64	1.38	3
E7	3	G12	124	149	50	53	3	5.33	0.91	3.05
E7	3	G13	128	149	50	54	4	3.68	1.5	3
E7	3	G14	129	145	60	55	3	3.12	1.53	1.5
E7	3	G15	127	148	43	56	3	3.17	2.68	1
E7	3	G16	129	150	46	67	3	2.02	0.94	2.55
E8	1	G1	140	170	50	30	5	8	4	3.2
E8	1	G2	146	171	62	25	5	8	2.5	2.1
E8	1	G3	140	175	60	30	4	7	3	2.5
E8	1	G4	147	174	48	33	3	4	3	2
E8	1	G5	148	173	60	34	6	5	3	2.1
E8	1	G6	150	169	50	28	4	6	2	1.1
E8	1	G7	142	168	59	29	5	5	3	1.9
E8	1	G8	140	174	50	26	4	4	3	1.6
E8	1	G9	151	175	51	35	5	6	2.5	1.8
E8	1	G10	152	170	52	34	6	5	3	2.4
E8	1	G11	140	175	56	27	6	5	2.5	1.5
E8	1	G12	145	176	58	28	4	4	2.5	2.5
E8	1	G13	148	169	57	26	6	5	3.5	2.4
E8	1	G14	143	168	50	25	7	5	2.5	1.7
E8	1	G15	140	169	55	24	3	4	3	1.8
E8	1	G16	139	160	50	25	5	7.5	2.51	2.1
E8	2	G1	140	152	48	35	4	12	3.5	4.02
E8	2	G2	136	149	47	36	6	6	3.5	2.25
E8	2	G3	137	151	49	32	5	5	2	2.6
E8	2	G4	138	149	50	31	4	5	3	2.12
E8	2	G5	138	151	52	30	3	5	4	2.15
E8	2	G6	139	152	49	35	6	5	3	1.25
E8	2	G7	142	153	48	34	5	17	3.5	2.01
E8	2	G8	139	149	47	38	4	6	3.9	1.64
E8	2	G9	140	165	45	39	6	7.5	3.5	1.89
E8	2	G10	136	160	46	36	4	7	4	2.39
E8	2	G11	135	152	55	37	4	8	3.5	1.48
E8	2	G12	139	147	52	28	6	6.5	3	2.6
E8	2	G13	140	152	50	29	4	7	3	2.45
E8	2	G14	145	160	53	25	3	8	3.5	1.75
E8	2	G15	136	151	50	31	5	7	3.5	1.92
E8	2	G16	127	154	55	30	4	6.5	2.5	1.9
E8	3	G1	145	153	45	27	5	9	2	4
E8	3	G2	142	168	46	26	3	7	2	2.6
E8	3	G3	152	167	47	28	6	8	3.5	2.75
E8	3	G4	146	159	48	29	4	6	2.5	2.32
E8	3	G5	148	164	40	31	5	6	3.5	2.17
E8	3	G6	147	169	42	32	6	7	3.5	1.42
E8	3	G7	149	172	46	28	4	10	4	2.12
E8	3	G8	152	173	47	29	5	5	4.1	1.68
E8	3	G9	149	174	49	36	6	8	3	1.92
E8	3	G10	150	169	48	24	5	7.5	4.5	1.45
E8	3	G11	148	160	42	27	5	9	4	1.56
E8	3	G12	142	161	54	28	3	7	4	2.7
E8	3	G13	140	163	53	29	4	8	3	1.5
E8	3	G14	140	168	50	28	5	10	3	1.8
E8	3	G15	139	170	55	30	3	6.5	3.8	1.96
E8	3	G16	130	165	52	28	7	7.1	2.65	1.55
E9	1	G1	135	160	58	35	11	20	4	2
E9	1	G2	131	165	59	36	10	25	6	3
E9	1	G3	138	149	61	41	6	35	7	3
E9	1	G4	139	150	63	42	7	30	8	3
E9	1	G5	138	152	65	39	5	40	6	2
E9	1	G6	131	148	66	38	5	50	4	3
E9	1	G7	120	149	67	37	7	36	3	3
E9	1	G8	130	148	45	39	7	32	6	3
E9	1	G9	128	138	49	37	8	45	4	2
E9	1	G10	130	137	48	36	9	42	7	2
E9	1	G11	128	140	57	38	6	42	8	2
E9	1	G12	120	142	61	39	5	50	6	2
E9	1	G13	130	150	63	28	4	30	9	3
E9	1	G14	131	152	62	27	6	40	8	3
E9	1	G15	142	153	60	35	7	30	5	3
E9	1	G16	133	149	58	34	7	20	5.1	2.5
E9	2	G1	120	155	62	30	10	40	6	1
E9	2	G2	130	154	65	35	9	60	5	2
E9	2	G3	130	156	64	30	8	50	8	3
E9	2	G4	130	148	58	41	7	40	7	1
E9	2	G5	130	147	59	42	5	30	5	2
E9	2	G6	131	138	57	43	8	20	6	2
E9	2	G7	130	145	58	47	9	19	5	4
E9	2	G8	128	146	56	48	8	18	4	5
E9	2	G9	138	150	54	39	7	17	8	2
E9	2	G10	130	151	55	38	6	20	8	3
E9	2	G11	131	152	54	37	5	25	7	1
E9	2	G12	138	153	56	40	8	26	9	3
E9	2	G13	139	160	58	41	7	28	5	4
E9	2	G14	140	149	57	45	6	27	6	5
E9	2	G15	131	160	55	47	5	30	7	2
E9	2	G16	139	155	54	46	4	31	4	1
E9	3	G1	130	150	66	29	6	35	5	3
E9	3	G2	138	150	65	28	8	37	6	2
E9	3	G3	139	150	64	36	7	38	8	3
E9	3	G4	130	149	52	39	9	36	9	4
E9	3	G5	130	150	51	38	8	41	7	2
E9	3	G6	130	147	50	37	7	40	5	3
E9	3	G7	131	146	54	41	5	38	6	4
E9	3	G8	130	145	55	45	6	37	6	1
E9	3	G9	130	156	57	46	4	43	5	2
E9	3	G10	131	154	58	47	7	45	4	3
E9	3	G11	130	154	59	48	5	43	7	1
E9	3	G12	130	157	56	49	8	42	8	2
E9	3	G13	130	156	54	38	9	46	9	3
E9	3	G14	130	152	50	37	6	28	7	1
E9	3	G15	130	162	52	35	5	29	6	4
E9	3	G16	130	153	54	34	7	25	4.9	1.7
E10	1	G1	167	202	82	58.3333	3.33333	5.96491	3.24561	1.38889
E10	1	G2	166	198	96.3333	41.6667	3	13.6404	5.95029	1.46199
E10	1	G3	165	196	87.3333	54.3333	3.33333	13.1579	3.81579	1.46199
E10	1	G4	165	199	93.6667	62.6667	3.33333	16.0088	5.24854	1.56433
E10	1	G5	166	199	104.667	37.3333	3.66667	21.1842	3.83041	1.22807
E10	1	G6	166	196	84.3333	36.3333	3.33333	5.48246	3.31871	1.22807
E10	1	G7	165	196	79	51.6667	3.66667	9.67105	3.71345	1.47661
E10	1	G8	165	199	90.6667	62	3	15.0877	3.24561	1.47661
E10	1	G9	166	196	83	26	3.33333	4.95614	2.2076	1.38889
E10	1	G10	164	204	76	45.3333	3.66667	12.3246	3.88889	2.25146
E10	1	G11	165	200	79.6667	40.3333	3.66667	8.02632	3.71345	1.50585
E10	1	G12	164	203	82	39.3333	3.33333	11.1404	4.7076	1.66667
E10	1	G13	164	202	78.3333	50	3.66667	11.4035	4.06433	1.52047
E10	1	G14	164	199	86	32	3.33333	16.2281	4.59064	2.77778
E10	1	G15	165	196	72	41.6667	3.66667	10.5263	4.03509	1.76901
E10	1	G16	165	196	76.3333	37.6667	3.33333	12.9825	4.44444	1.69591
E10	2	G1	164	196	73.6667	55	3.66667	12.5	3.26023	1.76901
E10	2	G2	164	203	85	49	3.66667	14.6053	4.12281	1.27193
E10	2	G3	165	196	75	33.3333	3.66667	11.6228	4.31287	1.57895
E10	2	G4	165	198	79.6667	26.6667	3.33333	8.77193	3.37719	1.30117
E10	2	G5	165	199	94	36	3.33333	13.114	3.52339	1.27193
E10	2	G6	167	199	71.3333	12.6667	3.33333	1.88596	0.745614	0.219298
E10	2	G7	166	200	82	35.6667	3	12.2807	2.4269	0.847953
E10	2	G8	165	203	67	38	3.33333	6.92982	4.12281	1.43275
E10	2	G9	166	200	77.6667	28.6667	3	8.11404	2.22222	2.16374
E10	2	G10	166	200	81.6667	18.6667	3	10.9649	1.21345	0.482456
E10	2	G11	166	200	88.6667	64.3333	3	14.9123	3.71345	1.34503
E10	2	G12	165	198	72	26	3	12.1053	2.17836	0.789474
E10	2	G13	164	197	78.3333	38	3.66667	13.4649	3.15789	1.25731
E10	2	G14	165	199	91	47.3333	3.66667	18.6842	4.10819	1.53509
E10	2	G15	164	200	73.6667	41.6667	3	9.07895	3.33333	3.72807
E10	2	G16	167	195	72.3333	20.6667	3.33333	6.79825	1.05263	0.336257
E10	3	G1	166	202	61.6667	34.8333	3	9.12281	2.1345	0.774854
E10	3	G2	164	198	72.3333	40.6667	3.33333	10.4386	3.21637	0.891813
E10	3	G3	166	197	72.3333	50.3333	3	14.2544	3.33333	1.34503
E10	3	G4	165	201	68	58	3.33333	10.3509	3.97661	1.31579
E10	3	G5	165	201	80.6667	52.8333	3.33333	5.2193	3.53801	1.52047
E10	3	G6	166	198	68.3333	40.6667	3.66667	5.61404	2.30994	0.833333
E10	3	G7	165	196	84.6667	34.5	3.66667	8.88158	3.31871	1.78363
E10	3	G8	166	200	86	32.8333	3.33333	3.02632	1.08187	0.394737
E10	3	G9	165	200	90.3333	37.5	3	11.6228	3.0848	0.935673
E10	3	G10	165	200	66.6667	41.5	3.66667	10.4825	3.85965	1.40351
E10	3	G11	166	197	78	39.6667	3.33333	10	2.19298	0.833333
E10	3	G12	166	196	72.6667	42	3	8.99123	3.83041	1.59357
E10	3	G13	166	198	77.3333	42.5	3.33333	19.1228	4.29825	1.56433
E10	3	G14	165	200	74.6667	43.5	3	10	4.79532	1.75439
E10	3	G15	165	200	76.6667	38.8333	3	17.5439	4.40058	1.53509
E10	3	G16	166	201	66	32	3.33333	10.0877	2.66082	1.09649
E11	1	G1	173	225	80	25.6	3.2	33.8974	5.69231	1.47692
E11	1	G2	173	223	91.667	39	2.8	46.5641	7.94872	1.94615
E11	1	G3	174	224	100	33	3.1	25.5513	7.58974	1.46923
E11	1	G4	173	221	90	24	3.1	34.6667	7	2.11026
E11	1	G5	174	219	101.6	29.6	2.6	36.9872	6.80769	1.86154
E11	1	G6	173	223	85	26.3	2.8	34.2179	6.66667	1.57436
E11	1	G7	174	225	81.6	29.3	3.2	37.641	6.34615	1.32051
E11	1	G8	173	218	93.3	30.6	2.4	27.9744	6.78205	1.81282
E11	1	G9	172	221	96.6	38.6	2.3	34.6795	8.12821	2.10769
E11	1	G10	172	223	83.3	27.6	3.7	44.5641	7.29487	1.98205
E11	1	G11	173	224	81.6	31.3	3.3	40.1538	6.30769	2.12308
E11	1	G12	172	217	91.6	32.3	2.8	39.1154	6.55128	1.90256
E11	1	G13	171	219	86.6	25.3	2.8	32.8333	7.48718	2.03846
E11	1	G14	170	220	93.3	32	3	39.9231	7.69231	2.63846
E11	1	G15	170	221	108.3	18.6	2.3	45.4615	6.28205	1.69487
E11	1	G16	171	222	90	18	2.8	34.8718	7.29487	2.08462
E11	2	G1	169	220	90	26	3.5	44.2821	7.61538	1.78718
E11	2	G2	173	221	115	25.33	2.7	44.2821	8.15385	1.83077
E11	2	G3	170	223	91.6	23.3	3.5	34	8.55128	2.21282
E11	2	G4	170	218	85	24.3	3.1	41.0256	7.69231	1.47949
E11	2	G5	172	219	85	25.6	3.1	39.4872	7.69231	2.05641
E11	2	G6	171	221	101.6	101.6	3	40.6026	7.17949	1.48205
E11	2	G7	171	223	83.3	29.6	3.3	38.3205	7.33333	1.91026
E11	2	G8	171	220	91.6	14.3	2.7	40.9231	7.76923	2.07436
E11	2	G9	170	219	86.6	16.6	2.8	38.4103	7.57692	2.07692
E11	2	G10	171	220	71.6	18.6	3	27.9615	5.87179	1.38718
E11	2	G11	170	218	93.3	12	3	32.359	6.53846	1.75385
E11	2	G12	169	225	85	17	2.8	32.2051	7.58974	2.00256
E11	2	G13	169	221	96.6	18.6	3.3	28.7564	7.94872	2.45641
E11	2	G14	170	222	90	17.3	2.5	46.2821	7.28205	1.88718
E11	2	G15	171	223	88.3	31.6	3	41.0513	6.92308	1.51795
E11	2	G16	170	224	85	20.6	3.1	47.2949	8.4359	1.93077
E11	3	G1	170	221	98.3	17.33	3.5	35.3077	8.4359	2.13333
E11	3	G2	169	222	96.6	15	2.2	41.6923	8.5641	2.00513
E11	3	G3	171	224	96.6	19.6	2.4	37.4744	7.28205	2.01026
E11	3	G4	170	219	91.6	14	2.7	37.2051	7.21795	1.34359
E11	3	G5	171	219	93.3	20	3.5	29.5897	7.37179	1.65128
E11	3	G6	172	223	91.6	20.3	3.2	37.4359	6.71795	1.50769
E11	3	G7	171	224	81.6	15.6	3.3	34.8462	6.89744	1.79487
E11	3	G8	172	225	96.6	19.3	3.4	36.5	6.33333	1.67692
E11	3	G9	172	226	76.6	15	3.1	28.9615	5.21795	0.694872
E11	3	G10	171	219	81.6	24	3.6	28	7.52564	1.88462
E11	3	G11	169	218	80	28	3.6	31.5385	7.15385	1.75641
E11	3	G12	171	217	91.6	20.3	3.2	37.8077	6.60256	1.44615
E11	3	G13	170	219	85	16	2.7	31.7179	7.4359	1.75128
E11	3	G14	171	221	90	18.6	2.6	34.4359	6.48718	1.36154
E11	3	G15	171	220	93.3	17.6	2.7	38.9872	7.05128	1.3641
E11	3	G16	170	223	75	16	3.1	26.5385	0.419231	1.14872
E12	1	G1	127	156	52.6667	15.6667	2.76667	4.30556	2.17262	0.293651
E12	1	G2	128	156	58	20	2.86667	4.09226	2.87698	0.390873
E12	1	G3	129	156	62.3333	21.6667	2.5	3.96825	2.38095	0.425595
E12	1	G4	127	155	52.3333	12.3333	3.2	5.29762	2.08333	0.367063
E12	1	G5	125	155	52.6667	9	2.63333	4.84127	1.78571	0.250992
E12	1	G6	124	155	46.6667	5.66667	1.3	3.32341	1.41865	0.0843254
E12	1	G7	124	155	42.6667	10	1.63333	4.34524	1.18056	0.136905
E12	1	G8	124	155	45.6667	7.66667	2.2	5.30754	1.5377	0.217262
E12	1	G9	124	154	55	13	2.06667	3.86905	1.74603	0.201389
E12	1	G10	124	154	43	8.33333	2.76667	4.41468	1.9246	0.353175
E12	1	G11	125	155	50	10.3333	2.93333	2.97619	1.5873	0.34623
E12	1	G12	129	155	50.3333	6.33333	3.16667	4.45437	1.71627	0.470238
E12	1	G13	126	153	53.3333	9.33333	2.53333	4.15675	2.00397	0.366071
E12	1	G14	124	153	46.6667	9	2.1	4.96032	2.02381	0.458333
E12	1	G15	125	154	40.3333	8.66667	2.3	5.61508	1.77579	0.231151
E12	1	G16	124	154	54.6667	15.3333	3.2	2.67857	1.98413	0.308532
E12	2	G1	127	156	51.3333	11.3333	3.16667	4.7619	1.90476	0.445437
E12	2	G2	126	156	46	8.33333	2.4	3.20437	1.02183	0.0843254
E12	2	G3	128	156	43.3333	12	4.53333	3.96825	1.95437	0.35119
E12	2	G4	127	154	46.6667	7.66667	1.86667	2.7381	0.823413	0.316468
E12	2	G5	127	155	50.6667	7.66667	3.1	2.1627	1.30456	0.43254
E12	2	G6	128	155	46	10	3.16667	3.75	1.76587	0.265873
E12	2	G7	125	155	50.6667	10.6667	2.66667	3.03571	0.952381	0.10119
E12	2	G8	122	149	46	9.1	2.3	4.841	1.786	0.251
E12	2	G9	126	156	54.3333	11.3333	3.86667	8.03571	2.09325	0.230159
E12	2	G10	126	155	47.6667	14.6667	3.5	2.14286	1.78571	0.357143
E12	2	G11	127	156	52.6667	11.6667	3.3	4.26587	1.55754	0.262897
E12	2	G12	127	156	48.3333	11.3333	3.4	3.96825	1.11111	0.198413
E12	2	G13	125	155	46.6667	10.3333	3.06667	4.46429	1.70635	0.429563
E12	2	G14	124	155	44	8	2.53333	1.28968	0.972222	0.0644841
E12	2	G15	128	156	46.6667	9.33333	3.16667	3.96825	2.28175	0.456349
E12	2	G16	127	156	45.6667	12.6667	3	4.16667	1.21032	0.171627
E12	3	G1	128	158	66	16	3.3	1.38889	3.85913	0.685516
E12	3	G2	128	158	66.6667	19	3.43333	9.52381	2.94643	0.509921
E12	3	G3	127	156	48	12.6667	3.86667	5.45635	2.20238	0.52381
E12	3	G4	126	155	50.6667	10.6667	2.86667	4.46429	2.79762	0.517857
E12	3	G5	125	155	46.3333	14.6667	3.16667	4.46429	2.25198	0.256944
E12	3	G6	126	155	53	12.3333	2.63333	3.67063	2.33135	0.430556
E12	3	G7	125	156	49.3333	12	2.86667	5.39683	1.875	0.414683
E12	3	G8	125	156	48.6667	11.3333	1.86667	4.90079	2.14286	0.302579
E12	3	G9	125	156	45.3333	13.3333	3	4.36508	2.12302	0.222222
E12	3	G10	126	156	45.3333	9	2.3	4.96032	1.91468	0.689484
E12	3	G11	126	155	47.3333	12.6667	2.06667	3.99306	2.29167	0.406746
E12	3	G12	125	155	52	9.33333	2.06667	4.96032	2.34127	0.423611
E12	3	G13	128	155	45	9	1.76667	4.92063	1.81548	0.193452
E12	3	G14	126	156	49.3333	14.6667	2.76667	4.36508	2.85714	0.218254
E12	3	G15	126	156	45.6667	13	2.3	3.35317	2.28175	0.238095
E12	3	G16	121	150	43.1	12.1	3.1	1.25	0.972	0.058

## Sheet: Data used for PLsS analysis
ENV	OCT	NOV	DEC	JAN	FEB	MAR	APR	MAY
E1	0	4.5	81.4	23.9	70.2	45.4	3	84.4
E2	0	38.2	14.2	4.6	51.7	7.6	45.1	15.4
E3	70.4	245.3	22.2	103	119.7	147.7	40.8	15.3
E4	0	9.6	123.9	73.9	51	102.9	23	32
E5	0	34.01	12.4	54.7	100.4	25.2	195	58.34
E6	44.1	186.9	99	168.2	61.3	321.3	66.2	5.5
E7	2.7	1.9	116.6	73.2	35.3	104.5	67.1	7.6
E8	0	9.4	45.7	28.6	157.4	62.4	67.6	121.2
E9	100	188.5	135.4	167.5	84	160.9	29.3	12.8
E10	1.5	0	19	59	81	77	94	25
E11	10	20	20.7	108.6	67	57.8	50	29
E12	31.4	157.7	97.6	16.4	86.1	18.8	130.1	0.5
